# Supplementary material for: Integrating Gene Expression Data into Single-Step Method (ssBLUP) Improves Genomic Prediction Accuracy for Complex Traits of Duroc × Erhualian F2 Pig Population
Source: Curr Issues Mol Biol. 2024 Dec 3;46(12):13713–24. doi: 10.3390/cimb46120819 (PMC11727526; doi:10.3390/cimb46120819)
Supplement: Supplementary file 1 [file cimb-46-00819-s001.zip]

Archive with 2 entries (2 files):
- Supplementary Figures S1-S57.pdf
- Supplementary Table S1.xlsx
