# Supplementary material for: Integrating Gene Expression Data into Single-Step Method (ssBLUP) Improves Genomic Prediction Accuracy for Complex Traits of Duroc × Erhualian F2 Pig Population
Source: Curr Issues Mol Biol. 2024 Dec 3;46(12):13713–24. doi: 10.3390/cimb46120819 (PMC11727526; doi:10.3390/cimb46120819)
Supplement: Supplementary file 1 [file cimb-46-00819-s001.zip › Supplementary Table S1.xlsx]

## Sheet: s1
Supplementary Table S1. Summary statistics of the 54 traits in F2 pig population
Traits	Abbreviations	Na	Mean	SDb	CVc(%)
White Blood Cell Count at 20 days old, ×109 cells/L	WBC_20	290	13.25	4.51	34.04
Lymphocyte Count at 20 days old, ×109 cells/L	LYC_20	290	8.72	2.66	30.5
Monocyte Count at 20 days old, ×109 cells/L	MOC_20	289	0.5	0.4	80
Lymphocyte Percentage at 20 days old, %	LYP_20	290	67.42	9.87	14.64
Monocyte Percentage at 20 days old, %	MOP_20	290	3.67	2.16	58.86
Hemoglobin Concentration at 20 days old, g/L	HGC_20	290	63.94	12.82	20.05
Hematocrit at 20 days old, %	HCT_20	290	19.58	4.83	24.67
Mean Corpuscular Volume at 20 days old, fL	MCV_20	290	50.05	4.14	8.27
Mean Corpuscular Hemoglobin at 20 days old, pg	MCH_20	290	16.1	2.23	13.85
Mean Corpuscular Hemoglobin Concentration at 20 days old, g/L	MCHC_20	290	321.16	34.23	10.66
Red cell Distribution Width at 20 days old, %	RDW_20	290	28.76	5.96	20.72
Platelet count at 20 days old, ×109 cells/L	PLT_20	276	644.73	147.53	22.88
Plateletcrit at 20 days old, %	PCT_20	276	0.41	0.11	26.83
Platelet Distribution Width at 20 days old, %	PDW_20	276	11.3	1.15	10.18
White Blood Cell Count at 33 days old, ×109 cells/L	WBC_33	269	21.26	7.43	34.95
Neutrophil Count at 33 days old, ×109 cells/L	NEC_33	269	7.4	4.22	57.03
Lymphocyte Count at 33 days old, ×109 cells/L	LYC_33	269	12.96	4.45	34.34
Monocyte Count at 33 days old, ×109 cells/L	MOC_33	269	0.66	0.43	65.15
Neutrophil Percentage at 33 days old, ×109 cells/L	NEP_33	269	33.3	12.12	36.4
Lymphocyte Percentage at 33 days old, %	LYP_33	269	62.58	12.41	19.83
Monocyte Percentage at 33 days old, %	MOP_33	269	3.15	2.49	79.05
Hemoglobin Concentration at 33 days old, g/L	HGC_33	269	85.45	12.56	14.7
Hematocrit at 33 days old, %	HCT_33	269	25.58	5.26	20.56
Mean Corpuscular Volume at 33 days old, fL	MCV_33	269	49.59	4.38	8.83
Mean Corpuscular Hemoglobin Concentration at 33 days old, g/L	MCHC_33	269	330.5	37.53	11.36
Red cell Distribution Width at 33 days old, %	RDW_33	269	27.08	3.85	14.22
Platelet count at 33 days old, ×109 cells/L	PLT_33	268	562.81	158.53	28.17
Plateletcrit at 33 days old, %	PCT_33	268	0.35	0.12	34.29
Platelet Distribution Width at 33 days old, %	PDW_33	268	11.27	0.93	8.25
White Blood Cell Count at 80 days old, ×109 cells/L	WBC_80	201	21.59	7.32	33.9
Neutrophil Count at 80 days old, ×109 cells/L	NEC_80	200	6.04	6.35	105.13
Lymphocyte Count at 80 days old, ×109 cells/L	LYC_80	201	12	5.04	42
Monocyte Count at 80 days old, ×109 cells/L	MOC_80	201	0.52	1.3	250
Neutrophil Percentage at 80 days old, ×109 cells/L	NEP_80	201	27.22	23.83	87.55
Lymphocyte Percentage at 80 days old, %	LYP_80	201	56.95	17.95	31.52
Monocyte Percentage at 80 days old, %	MOP_80	201	2.17	4.68	215.67
Hemoglobin Concentration at 80 days old, g/L	HGC_80	201	119.27	18.03	15.12
Mean Corpuscular Volume at 80 days old, fL	MCV_80	201	56.94	4.58	8.04
Platelet count at 80 days old, ×109 cells/L	PLT_80	201	401.74	154.09	38.36
Interferon-alpha Optical Density	IFNa_OD	284	0.23	0.07	30.43
Interferon-gamma Optical Density	IFNg_OD	284	0.17	0.11	64.71
interferon-gamma Concentration	IFNg_CC	284	366.19	258.93	70.71
Immunoglobulin Gamma Optical Density	IgG_OD	284	0.16	0.1	62.5
Immunoglobulin Gamma Concentration	IgG_CC	284	18.22	12.23	67.12
CD4-CD8-CD3-T lymphocytes, %	CD4-CD8-CD3-	285	47.49	13.59	28.62
CD4+CD8-CD3-T lymphocytes, %	CD4+CD8-CD3-	264	2.65	3.94	148.68
CD4-CD8+CD3-T lymphocytes, %	CD4-CD8+CD3-	284	6.46	6.04	93.5
CD4-CD8-CD3+T lymphocytes, %	CD4-CD8-CD3+	285	18.18	9.56	52.59
CD4+CD8-CD3+T lymphocytes, %	CD4+CD8-CD3+	276	10.59	7.19	67.89
CD4-CD8+CD3+T lymphocytes, %	CD4-CD8+CD3+	285	13.58	6.12	45.07
CD4+CD8+CD3+T lymphocytes, %	CD4+CD8+CD3+	280	1.46	1.71	117.12
Birth Weight	BW	278	1.29	0.26	20.16
Weight at 35 days old	W_35	273	5.58	1.83	32.8
Total Teat Number	TTN	247	7.11	0.79	11.11
Na: Number of individuals; SDb: Standard deviation; CVc: Coefficient of variation
